# Supplementary material for: Enhanced Antitumor Effect of Trastuzumab and Duligotuzumab or Ipatasertib Combination in HER-2 Positive Gastric Cancer Cells
Source: Cancers (Basel). 2021 May 12;13(10):2339. doi: 10.3390/cancers13102339 (PMC8150287; doi:10.3390/cancers13102339)
Supplement: Supplementary file 1 [file cancers-13-02339-s001.zip]

Archive with 1 entries (1 files):
- cancers-1182728-supplementary.pdf
